# Supplementary material for: Revisiting a Chinese Endemic Termite Genus of Building Timber Pests: Mitochondrial Genomic and Morphological Dissection and Phylogenetic Positioning of Xiaitermes Gao & He, 1994 (Termitidae: Nasutitermitinae)
Source: Insects. 2026 Jun 8;17(6):602. doi: 10.3390/insects17060602 (PMC13300816; doi:10.3390/insects17060602)
Supplement: Supplementary file 1 [file insects-17-00602-s001.zip]

Archive with 6 entries (6 files):
- Table S1.xlsx
- Figure S1.tif
- Figure S2.tif
- Figure S3.tif
- Figure S4.tif
- Figure S5.tif
