# Supplementary material for: Revisiting a Chinese Endemic Termite Genus of Building Timber Pests: Mitochondrial Genomic and Morphological Dissection and Phylogenetic Positioning of Xiaitermes Gao & He, 1994 (Termitidae: Nasutitermitinae)
Source: Insects. 2026 Jun 8;17(6):602. doi: 10.3390/insects17060602 (PMC13300816; doi:10.3390/insects17060602)
Supplement: Supplementary file 1 [file insects-17-00602-s001.zip › Table S1.xlsx]

## Sheet: Sheet1
Table S1. List of samples used in phylogenetic analyses.
Family	Subfamily	Speices	GenBank accession number	Reference
Termitidae	Amitermitinae	Amitermes meridionalis	KY224487	Bourguignon et al. 2017
Termitidae	Amitermitinae	Dentispicotermes brevicarinatus	OQ998962	Arora et al. 2023
Termitidae	Apicotermitinae	Anoplotermes janus	KY224641	Bourguignon et al. 2017
Termitidae	Apicotermitinae	Apicotermes arquieri	MW773520	Romero et al. 2021
Termitidae	Crepititermitinae	Crepititermes verruculosus	KY224440	Bourguignon et al. 2017
Termitidae	Cubitermitinae	Isognathotermes ugandensis	KY224661	Bourguignon et al. 2017
Termitidae	Cubitermitinae	Ophiotermes mirandus	KY224495	Bourguignon et al. 2017
Termitidae	Cylindrotermitinae	Cylindrotermes parvignathus	OQ980230	Arora et al. 2023
Termitidae	Engelitermitinae	Engelitermes zambo	OP882287	Romero et al. 2024
Termitidae	Foraminitermitinae	Foraminitermes rhinoceros	KY224630	Bourguignon et al. 2017
Termitidae	Foraminitermitinae	Labritermes buttelreepeni	KY224478	Bourguignon et al. 2017
Termitidae	Forficulitermitinae	Forficulitermes planifrons	OP882291	Romero et al. 2024
Termitidae	Macrotermitinae	Acanthotermes acanthothorax	KP026280	Bourguignon et al. 2015
Termitidae	Macrotermitinae	Macrotermes subhyalinus	JX144937	Cameron et al. 2012
Termitidae	Microcerotermitinae	Microcerotermes newmani	KY224394	Bourguignon et al. 2017
Termitidae	Microcerotermitinae	Microcerotermes parvus	KY224699	Bourguignon et al. 2017
Termitidae	Mirocapritermitinae	Mirocapritermes connectens	KY224537	Bourguignon et al. 2017
Termitidae	Mirocapritermitinae	Sinocapritermes mushae	KP026255	Bourguignon et al. 2015
Termitidae	Nasutitermitinae	Aciculitermes aciculatus	KY224548	Bourguignon et al. 2017
Termitidae	Nasutitermitinae	Aciculitermes maymyoensis	KY224601	Bourguignon et al. 2017
Termitidae	Nasutitermitinae	Agnathotermes crassinasus	NC034025	Bourguignon et al. 2017
Termitidae	Nasutitermitinae	Ahmaditermes guizhouensis	PQ826442	Zhou et al. 2025
Termitidae	Nasutitermitinae	Ahmaditermes laticephalus	KY224481	Bourguignon et al. 2017
Termitidae	Nasutitermitinae	Ahmaditermes nr. laticephalus	KY224479	Bourguignon et al. 2017
Termitidae	Nasutitermitinae	Anhangatermes macarthuri	KY224556	Bourguignon et al. 2017
Termitidae	Nasutitermitinae	Araujotermes parvellus	KY224477	Bourguignon et al. 2017
Termitidae	Nasutitermitinae	Atlantitermes oculatissimus	KY224728	Bourguignon et al. 2017
Termitidae	Nasutitermitinae	Atlantitermes snyderi	KY224583	Bourguignon et al. 2017
Termitidae	Nasutitermitinae	Bulbitermes makhamensis	KY224413	Bourguignon et al. 2017
Termitidae	Nasutitermitinae	Bulbitermes singaporiensis	KY224725	Bourguignon et al. 2017
Termitidae	Nasutitermitinae	Bulbitermes sp.	KY224499	Bourguignon et al. 2017
Termitidae	Nasutitermitinae	Coarctotermes pauliani	OQ555385	Wang et al. 2023
Termitidae	Nasutitermitinae	Coarctotermes sp.	OQ555381	Wang et al. 2023
Termitidae	Nasutitermitinae	Coatitermes sp.	KY224651	Bourguignon et al. 2017
Termitidae	Nasutitermitinae	Constrictotermes cyphergaster	KY224443	Bourguignon et al. 2017
Termitidae	Nasutitermitinae	Eutermellus aquilinus	OQ555365	Wang et al. 2023
Termitidae	Nasutitermitinae	Havilanditermes proatripennis	KY224498	Bourguignon et al. 2017
Termitidae	Nasutitermitinae	Hospitalitermes hospitalis	KY224508	Bourguignon et al. 2017
Termitidae	Nasutitermitinae	Hospitalitermes medioflavus	KY224683	Bourguignon et al. 2017
Termitidae	Nasutitermitinae	Hospitalitermes sp.	KY224485	Bourguignon et al. 2017
Termitidae	Nasutitermitinae	Leptomyxotermes doriae	OQ998955	Arora et al. 2023
Termitidae	Nasutitermitinae	Leucopitermes leucops	KY224452	Bourguignon et al. 2017
Termitidae	Nasutitermitinae	Malagasitermes milloti	OQ555375	Wang et al. 2023
Termitidae	Nasutitermitinae	Mimeutermes sorex	OK163850	Hellemans et al. 2022
Termitidae	Nasutitermitinae	Nasutitermes bikpelanus	KP026296	Bourguignon et al. 2015
Termitidae	Nasutitermitinae	Nasutitermes diabolus	KY224393	Bourguignon et al. 2017
Termitidae	Nasutitermitinae	Nasutitermes longipennis	KY224483	Bourguignon et al. 2017
Termitidae	Nasutitermitinae	Nasutitermes longirostris	KY224535	Bourguignon et al. 2017
Termitidae	Nasutitermitinae	Nasutitermes lujae	KY224441	Bourguignon et al. 2017
Termitidae	Nasutitermitinae	Nasutitermes macrocephalus	KY224724	Bourguignon et al. 2017
Termitidae	Nasutitermitinae	Nasutitermes sp. 1	KY224713	Bourguignon et al. 2017
Termitidae	Nasutitermitinae	Nasutitermes sp. 2	OQ555370	Wang et al. 2023
Termitidae	Nasutitermitinae	Nasutitermes sp. 3	OQ555376	Wang et al. 2023
Termitidae	Nasutitermitinae	Nasutitermes takasagoensis	KP026260	Bourguignon et al. 2015
Termitidae	Nasutitermitinae	Nasutitermes triodiae	JX144940	Cameron et al. 2012
Termitidae	Nasutitermitinae	Occasitermes occasus	KY224546	Bourguignon et al. 2017
Termitidae	Nasutitermitinae	Oriensubulitermes inanis	KY224692	Bourguignon et al. 2017
Termitidae	Nasutitermitinae	Postsubulitermes parviconstrictus	KY224622	Bourguignon et al. 2017
Termitidae	Nasutitermitinae	Subulitermes sp.	KY224562	Bourguignon et al. 2017
Termitidae	Nasutitermitinae	Trinervitermes geminatus	OQ555367	Wang et al. 2023
Termitidae	Nasutitermitinae	Tumulitermes pastinator	KY224570	Bourguignon et al. 2017
Termitidae	Nasutitermitinae	Tumulitermes recalvus	KY224463	Bourguignon et al. 2017
Termitidae	Nasutitermitinae	Tumulitermes sp.	KY224696	Bourguignon et al. 2017
Termitidae	Nasutitermitinae	Verrucositermes tuberosus	OK163851	Hellemans et al. 2022
Termitidae	Nasutitermitinae	Xiaitermes tiantaiensis	PZ210215	This study
Termitidae	Nasutitermitinae	Xiaitermes yinxianensis	PZ210214	This study
Termitidae	Neocapritermitinae	Neocapritermes araguaia	KP026286	Bourguignon et al. 2015
Termitidae	Neocapritermitinae	Neocapritermes taracua	OQ980239	Arora et al. 2023
Termitidae	Promirotermitinae	Angulitermes sp.	PV057196	Hellemans et al. 2025
Termitidae	Promirotermitinae	Promirotermes redundans	OL875039	Hellemans et al. 2022
Termitidae	Protohamitermitinae	Orientotermes emersoni	OQ908859	Arora et al. 2023
Termitidae	Sphaerotermitinae	Sphaerotermes sphaerothorax	KY224584	Bourguignon et al. 2017
Termitidae	Syntermitinae	Embiratermes neotenicus	KP026262	Bourguignon et al. 2015
Termitidae	Syntermitinae	Syntermes spinosus	KP026293	Bourguignon et al. 2015
Termitidae	Termitinae	Macrognathotermes errator	JX144939	Cameron et al. 2012
Termitidae	Termitinae	Termes hospes	KY224412	Bourguignon et al. 2017
Heterotermitidae	-	Coptotermes lacteus	JX144934	Cameron et al. 2012
Heterotermitidae	-	Heterotermes crinitus	KU925226	Bourguignon et al. 2016
Heterotermitidae	-	Reticulitermes flavipes	EF206314	Cameron et al. 2007
Arora, J.; Buček, A.; Hellemans, S.; Beránková, T.; Romero Arias, J.; Fisher, B.L.; Clitheroe, C.; Brune, A.; Kinjo, Y.; Šobotník, J.; Bourguignon, T. Evidence of cospeciation between termites and their gut bacteria on a geological time scale. Proc. R. Soc. B. 2023, 290, 20230619.
Bourguignon, T.; Lo, N.; Cameron, S.L.; Šobotník, J.; Hayashi, Y.; Shigenobu, S.; Watanabe, D.; Roisin, Y.; Miura, T.; Evans, T.A. The evolutionary history of termites as inferred from 66 mitochondrial genomes. Mol. Biol. Evol. 2015, 32(2), 406–421.
Bourguignon, T.; Lo, N.; Šobotník, J.; Sillam-Dussès, D.; Roisin, Y.; Evans, T.A. Oceanic dispersal, vicariance and human introduction shaped the modern distribution of the termites Reticulitermes, Heterotermes and Coptotermes. Proc. R. Soc. B. 2016, 283, 20160179.
Bourguignon, T.; Lo, N.; Šobotník, J.; Ho, S.Y.; Iqbal, N.; Coissac, E.; Lee, M.; Jendryka, M.M.; Sillam-Dussès, D.; Krížková, B.; Roisin, Y.; Evans, T.A. Mitochondrial phylogenomics resolves the global spread of higher termites, ecosystem engineers of the tropics. Mol. Biol. Evol. 2017, 34(3), 589–597.
Cameron, S.L.; Whiting, M.F. Mitochondrial genomic comparisons of the subterranean termites from the genus Reticulitermes (Insecta: Isoptera: Rhinotermitidae). Genome. 2007, 50(2), 188–202.
Cameron, S.L.; Lo, N.; Bourguignon, T.; Svenson, G.J.; Evans, T.A. A mitochondrial genome phylogeny of termites (Blattodea: Termitoidae): Robust support for interfamilial relationships and molecular synapomorphies define major clades. Mol. Phylogenet. Evol. 2012, 65(1), 163–173.
Hellemans, S.; Bourguignon, T.; Roisin, Y. Towards a universal understanding of sex ratio in termites. Commun. Biol. 2025, 8(1), 404.
Hellemans, S.; Šobotník, J.; Lepoint, G.; Mihaljevič, M.; Roisin, Y.; Bourguignon, T. Termite dispersal is influenced by their diet. Proc. R. Soc. B. 2022, 289,20220246.
Hellemans, S.; Wang, M.; Hasegawa, N.; Šobotník, J.; Scheffrahn, R.H.; Bourguignon, T. Using ultraconserved elements to reconstruct the termite tree of life. Mol. Phylogenet. Evol. 2022, 173, 107520.
Romero Arias, J.; Boom, A.; Wang, M.; Clitheroe, C.; Šobotník, J.; Stiblik, P.; Bourguignon, T.; Roisin, Y. Molecular phylogeny and historical biogeography of Apicotermitinae (Blattodea: Termitidae). Syst. Entomol. 2021, 46(3), 741–756.
Romero Arias, J.; Hellemans, S.; Kaymak, E.; Akama, P.D.; Bourguignon, T.; Roisin, Y.; Scheffrahn, R.H.; Šobotník, J. Mitochondrial phylogenetics position a new Afrotropical termite species into its own subfamily, the Engelitermitinae (Blattodea: Termitidae). Syst. Entomol. 2024, 49(1), 72–83.
Wang, M.; Hellemans, S.; Buček, A.; Kanao, T.; Arora, J.; Clitheroe, C.; Rafanomezantsoa, J.J.; Fisher, B.L.; Scheffrahn, R.; Sillam-Dussès, D.; Roisin, Y.; Šobotník, J.; Bourguignon, T. Neoisoptera repeatedly colonised Madagascar after the Middle Miocene climatic optimum. Ecography. 2023, 2023(7), e06463.
Zhou, J.Y.; Ke, Y.L.; Ye, F.; Li, Z.Q. Sequencing and analyses of the mitochondrial genome of Ahmaditermes guizhouensis (Blattodea: Termitidae: Nasutitermitinae). J. Environ. Entomol. 2025, 47(3), 834–846.
